# Supplementary material for: Genome-Wide Identification of DUF668 Gene Family and Expression Analysis under Drought and Salt Stresses in Sweet Potato [Ipomoea batatas (L.) Lam]
Source: Genes (Basel). 2023 Jan 14;14(1):217. doi: 10.3390/genes14010217 (PMC9858669; doi:10.3390/genes14010217)
Supplement: Supplementary file 1 [file genes-14-00217-s001.zip]

Archive with 3 entries (3 files):
- Figure S1.pdf
- Figure S2.pdf
- Table S1.xls
